# Supplementary material for: Under pressure: force resistance measurements in box mites (Actinotrichida, Oribatida)
Source: Front Zool. 2019 Jul 4;16:24. doi: 10.1186/s12983-019-0325-x (PMC6611053; doi:10.1186/s12983-019-0325-x)
Supplement: Supplementary file 4 — Supporting data of the actual experiment and all supporting measurements. (XLSX 26 kb) [file 12983_2019_325_MOESM3_ESM.xlsx]

## Sheet: Experiment data
Taxon	Specimen	Body weight [µg ]	Length, ventral view [µm]	Length, lateral view [µm]	Average length [µm]	Height [µm]	Width [µm]	Volume [µm3]	Density [µg/µm3]	Breaking point[g]	Breaking force [N]	Breaking point per body weight	Breaking point per body length [µg/µm]	Comments
Archegozetes longisetosus	1	142	865	n.a.	865	n.a.	n.a.	n.a.	n.a.	9.44	0.093	66479	10913
Archegozetes longisetosus	2	124	843	n.a.	843	n.a.	n.a.	n.a.	n.a.	10.14	0.099	81774	12028
Archegozetes longisetosus	3	144	849	n.a.	849	n.a.	n.a.	n.a.	n.a.	10.09	0.099	70069	11885
Archegozetes longisetosus	4	145	825	n.a.	825	n.a.	n.a.	n.a.	n.a.	14.34	0.141	98897	17382
Archegozetes longisetosus	5	147	892	n.a.	892	n.a.	n.a.	n.a.	n.a.	9.27	0.091	63061	10392
Archegozetes longisetosus	7	136	875	n.a.	875	n.a.	n.a.	n.a.	n.a.	10.84	0.106	79706	12389
Archegozetes longisetosus	9	139	880	n.a.	880	n.a.	n.a.	n.a.	n.a.	15.05	0.148	108273	17102
Archegozetes longisetosus	10	149	876	n.a.	876	n.a.	n.a.	n.a.	n.a.	14.71	0.144	98725	16792
Archegozetes longisetosus	11	157	973	n.a.	973	n.a.	n.a.	n.a.	n.a.	11.33	0.111	72166	11644
Archegozetes longisetosus	12	139	866	n.a.	866	n.a.	n.a.	n.a.	n.a.	10.12	0.099	72806	11686
Archegozetes longisetosus	13	141	897	n.a.	897	n.a.	n.a.	n.a.	n.a.	10.75	0.105	76241	11984
Archegozetes longisetosus	14	139	900	n.a.	900	n.a.	n.a.	n.a.	n.a.	9.91	0.097	71295	11011
Archegozetes longisetosus	15	111	774	n.a.	774	n.a.	n.a.	n.a.	n.a.	9.42	0.092	84865	12171
Archegozetes longisetosus	16	162	913	n.a.	913	n.a.	n.a.	n.a.	n.a.	12	0.118	74074	13143
Archegozetes longisetosus	17	159	906	n.a.	906	n.a.	n.a.	n.a.	n.a.	9.04	0.089	56855	9978
Archegozetes longisetosus	18	134	857	n.a.	857	n.a.	n.a.	n.a.	n.a.	11.55	0.113	86194	13477
Archegozetes longisetosus	19	139	918	n.a.	918	n.a.	n.a.	n.a.	n.a.	13.62	0.134	97986	14837
Archegozetes longisetosus	20	136	883	n.a.	883	n.a.	n.a.	n.a.	n.a.	6.81	0.067	50074	7712
Archegozetes longisetosus	21	155	880	n.a.	880	n.a.	n.a.	n.a.	n.a.	13.27	0.13	85613	15080
Archegozetes longisetosus	22	154	922	n.a.	922	n.a.	n.a.	n.a.	n.a.	13.44	0.132	87273	14577
Archegozetes longisetosus	25	137	830	n.a.	830	n.a.	n.a.	n.a.	n.a.	12.87	0.126	93942	15506
Archegozetes longisetosus	26	151	947	n.a.	947	n.a.	n.a.	n.a.	n.a.	11.06	0.109	73245	11679
Archegozetes longisetosus	27	147	893	n.a.	893	n.a.	n.a.	n.a.	n.a.	11.7	0.115	79592	13102
Archegozetes longisetosus	28	169	928	n.a.	928	n.a.	n.a.	n.a.	n.a.	13.02	0.128	77041	14030
Archegozetes longisetosus	29	159	945	n.a.	945	n.a.	n.a.	n.a.	n.a.	13.13	0.129	82579	13894
Archegozetes longisetosus	30	154	897	n.a.	897	n.a.	n.a.	n.a.	n.a.	13.93	0.137	90455	15530
Euphthiracaroidea	4	109	758	754	756	503	463	0.092187	1182.38	14.3	0.14	131193	18915
Euphthiracaroidea	5	79	n.a.	626	626	456	420	0.062775	1258.46	14.45	0.142	182911	23083
Euphthiracaroidea	6	138	817	782	799.5	560	496	0.116275	1186.84	16.43	0.161	119058	20550
Euphthiracaroidea	7	92	n.a.	662	662	457	423	0.067006	1373.01	17.12	0.168	186087	25861
Euphthiracaroidea	8	110	n.a.	728	728	503	457	0.087622	1255.39	29.6	0.29	269091	40659	Opened at 8.46 g
Euphthiracaroidea	9	82	674	662	668	465	430	0.069935	1172.52	14.14	0.139	172439	21168
Euphthiracaroidea	11	137	772	767	769.5	545	499	0.109573	1250.31	23.32	0.229	170219	30305
Euphthiracaroidea	12	73	674	637	655.5	445	409	0.062468	1168.6	17.34	0.17	237534	26453
Euphthiracaroidea	13	108	751	716	733.5	505	460	0.089217	1210.53	22.21	0.218	205648	30279
Euphthiracaroidea	14	138	n.a.	768	768	540	489	0.106185	1299.62	18.23	0.179	132101	23737
Euphthiracaroidea	15	122	765	749	757	521	484	0.099949	1220.62	25.78	0.253	211311	34055	Opened at 15.9855 g
Euphthiracaroidea	17	87	n.a.	664	664	471	417	0.068285	1274.07	12.66	0.124	145517	19066	Opened at 10.58 g
Euphthiracaroidea	20	178	860	814	837	582	530	0.135183	1316.73	28.23	0.277	158596	33728
Euphthiracaroidea	21	87	715	683	699	474	428	0.07425	1171.72	12.74	0.125	146437	18226
Euphthiracaroidea	22	85	708	648	678	458	420	0.068288	1244.73	15.59	0.153	183412	22994
Euphthiracaroidea	23	89	703	670	686.5	462	428	0.071076	1252.18	12.29	0.121	138090	17902	Opened at 9.4996 g
Euphthiracaroidea	25	158	826	817	821.5	587	518	0.13079	1208.04	24.05	0.236	152215	29276	Opened at 14.61 g
Euphthiracaroidea	28	108	747	741	744	530	481	0.09931	1087.5	11.47	0.113	106204	15417	Opened at 10.52 g
Euphthiracaroidea	29	68	655	630	642.5	447	408	0.061354	1108.32	7.45	0.073	109559	11595
Euphthiracaroidea	30	139	800	804	802	569	501	0.119708	1161.16	21.54	0.211	154964	26858	Opened at 13.09 g
Euphthiracaroidea	31	95	737	714	725.5	483	429	0.078712	1206.93	12.44	0.122	130947	17147	Opened at 9.77 g
Euphthiracaroidea	33	93	690	697	693.5	496	445	0.080147	1160.37	12.94	0.127	139140	18659	Opened at 7.62 g
Euphthiracaroidea	36	103	714	739	726.5	499	455	0.086367	1192.59	19.71	0.193	191359	27130
Euphthiracaroidea	37	76	653	637	645	464	425	0.066599	1141.16	13.65	0.134	179605	21163
Euphthiracaroidea	38	55	625	596	610.5	408	365	0.047603	1155.39	6.78	0.067	123273	11106
Phthiracaroidea	1	425	1000	n.a.	1000	861	760	0.342622	1240.43	85.18	0.836	200424	85180	PXL
Phthiracaroidea	2	321	n.a.	937	937	787	689	0.266031	1206.63	72.9	0.715	227103	77801	PXL
Phthiracaroidea	3	458	1004	1025	1014.5	859	776	0.354083	1293.48	112.95	1.108	246616	111336	PXL
Phthiracaroidea	4	354	924	941	932.5	786	709	0.272092	1301.03	87.69	0.86	247712	94038	PXL
Phthiracaroidea	5	361	958	974	966	795	695	0.279465	1291.75	76.52	0.751	211967	79213	PXL
Phthiracaroidea	6	349	969	973	971	811	689	0.284091	1228.48	86.72	0.851	248481	89310	PXL
Phthiracaroidea	7	371	969	979	974	817	710	0.295827	1254.11	100.28	0.984	270296	102957	PXL
Phthiracaroidea	8	395	975	980	977.5	841	714	0.307333	1285.25	101.11	0.992	255975	103437	PXL
Phthiracaroidea	9	284	888	894	891	732	649	0.221632	1281.4	79.71	0.782	280669	89461	PXL
Phthiracaroidea	11	371	973	972	972.5	805	727	0.298002	1244.96	73.54	0.721	198221	75620	PXL
Phthiracaroidea	12	242	846	847	846.5	671	606	0.180227	1342.75	47.65	0.467	196901	56291	PXL
Phthiracaroidea	13	464	1044	1040	1042	877	755	0.361254	1284.41	91.94	0.902	198147	88234	PXL
Phthiracaroidea	14	359	974	958	966	791	705	0.28206	1272.78	86.54	0.849	241058	89586	PXL
Phthiracaroidea	15	430	1014	1027	1020.5	847	747	0.338077	1271.9	76.57	0.751	178070	75032	PXL
Phthiracaroidea	16	381	946	942	944	808	702	0.280362	1358.96	109.38	1.073	287087	115869	PXL
Phthiracaroidea	17	466	n.a.	965	965	879	768	0.341096	1366.18	100.62	0.987	215923	104269	PXL
Phthiracaroidea	18	314	887	899	893	732	667	0.22829	1375.44	58.98	0.579	187834	66047	PXL
Phthiracaroidea	19	240	796	811	803.5	686	604	0.174319	1376.79	56.69	0.556	236208	70554	PE
Phthiracaroidea	20	331	922	930	926	769	697	0.259878	1273.67	75.77	0.743	228912	81825	PXL
Phthiracaroidea	21	353	952	957	954.5	768	685	0.262922	1342.6	101.05	0.991	286261	105867	PXL
Phthiracaroidea	22	288	922	914	918	706	634	0.215147	1338.62	78.89	0.774	273924	85937	PXL
Phthiracaroidea	23	230	835	838	836.5	660	597	0.172577	1332.74	39.95	0.392	173696	47759	PE
Phthiracaroidea	24	432	1038	1023	1030.5	799	760	0.327648	1318.49	72.27	0.709	167292	70131	PXL
Phthiracaroidea	25	411	1010	1001	1005.5	844	737	0.327484	1255.02	98.6	0.967	239903	98061	PXL
Phthiracaroidea	26	349	950	940	945	776	713	0.273767	1274.81	88.8	0.871	254441	93968	PXL
Phthiracaroidea	27	153	n.a.	749	749	550	542	0.116908	1308.72	51.68	0.507	337778	68999	PE
Phthiracaroidea	28	115	654	669	661.5	523	513	0.092928	1237.52	27.84	0.273	242087	42086	PE
Phthiracaroidea	29	99	611	611	611	504	488.5	0.078765	1256.9	24.94	0.245	251919	40818	PE
Phthiracaroidea	30	135	668	680	674	555	542	0.106158	1271.69	29.04	0.285	215111	43086	PE
Phthiracaroidea	31	110	615	645	630	506	497	0.082956	1326	21.71	0.213	197364	34460	PE
Phthiracaroidea	32	125	659	661	660	521	518	0.093263	1340.3	28.45	0.279	227600	43106	PE
Phthiracaroidea	33	124	660	646	653	532	525	0.095495	1298.5	26.6	0.261	214516	40735	PE
Phthiracaroidea	34	117	654	660	657	534	507	0.093135	1256.24	34.76	0.341	297094	52907	PE
Phthiracaroidea	35	102	648	625	636.5	489	515	0.083929	1215.31	20.76	0.204	203529	32616	PE
Phthiracaroidea	36	130	650	681	665.5	529	518	0.095484	1361.48	36.22	0.355	278615	54425	PE
Phthiracaroidea	37	150	722	725	723.5	565	518	0.11087	1352.94	48.3	0.474	322000	66759	PE
Phthiracaroidea	38	124	678	638	658	525	520	0.094056	1318.36	35.5	0.348	286290	53951	PE
Phthiracaroidea	39	118	654	655	654.5	527	510	0.092106	1281.13	21.26	0.209	180169	32483	PE
Phthiracaroidea	40	139	697	682	689.5	533	542	0.104294	1332.77	32.81	0.322	236043	47585	PE
Phthiracaroidea	41	125	640	658	649	537	522	0.095255	1312.27	39.66	0.389	317280	61109	PE
Phthiracaroidea	42	155	737	744	740.5	580	523	0.117612	1317.89	55.62	0.546	358839	75111	PE
Phthiracaroidea	43	148	691	665	678	567	550	0.110707	1336.86	33.68	0.33	227568	49676	PE
Phthiracaroidea	44	241	887	852	869.5	683	636	0.197763	1218.63	64.41	0.632	267261	74077	PXL
Phthiracaroidea	45	174	790	778	784	602	551	0.136164	1277.87	48.28	0.474	277471	61582	PE
Phthiracaroidea	46	204	810	807	808.5	659	573	0.159852	1276.18	60.96	0.598	298824	75399	PE
Phthiracaroidea	47	158	719	715	717	587	570	0.125612	1257.84	52.18	0.512	330253	72775	PE
Phthiracaroidea	48	167	775	774	774.5	579	548	0.128671	1297.88	51.73	0.507	309760	66791	PE
Phthiracaroidea	49	141	718	705	711.5	554	507	0.104638	1347.5	43.28	0.425	306950	60829	PE
Phthiracaroidea	50	126	664	673	668.5	541	526	0.099605	1265	40.04	0.393	317778	59895	PE
Phthiracaroidea	51	166	758	745	751.5	568	555	0.124042	1338.26	43.32	0.425	260964	57645	PE
Phthiracaroidea	53	93	608	603	605.5	489	483	0.074881	1241.97	32.06	0.315	344731	52948	PS
Phthiracaroidea	54	89	632	629	630.5	480	444	0.070357	1264.98	33.77	0.331	379438	53561	PE
Phthiracaroidea	58	80	588	592	590	495	452	0.069118	1157.44	28.03	0.275	350375	47508	PS
Phthiracaroidea	59	112	685	685	685	496	483	0.085925	1303.46	49.72	0.488	443929	72584	PE
Phthiracaroidea	60	63	566	543	554.5	427	395	0.048969	1286.53	27.87	0.273	442381	50261	PS
Phthiracaroidea	61	48	496	497	496.5	397	377	0.038909	1233.65	22.41	0.22	466875	45136	PS
Phthiracaroidea	62	104	638	648	643	517	509	0.088597	1173.85	36	0.353	346154	55988	PE
Phthiracaroidea	66	112	647	639	643	531	507	0.090638	1235.68	33.29	0.327	297232	51773	PE
Phthiracaroidea	67	81	573	601	587	466	453	0.064881	1248.44	26.46	0.26	326667	45077	PS
Phthiracaroidea	68	47	487	487	487	380	373	0.036143	1300.39	19.42	0.191	413191	39877	PS
Phthiracaroidea	72	48	n.a.	484	484	378	360	0.034486	1391.87	26.8	0.263	558333	55372	PS
Phthiracaroidea	76	44	460	475	467.5	378	374	0.034605	1271.49	15.26	0.15	346818	32642	PS
Phthiracaroidea	78	42	461	473	467	378	360	0.033274	1262.25	11.3	0.111	269048	24197	PS
Phthiracaroidea	81	18	408	401	404.5	272	270	0.015554	1157.26	6.94	0.068	385556	17157	PS
Phthiracaroidea	82	45	494	501	497.5	386	365	0.0367	1226.16	15.3	0.15	340000	30754	PS
Phthiracaroidea	83	28	413	431	422	335	315	0.023317	1200.84	11.23	0.11	401071	26611	PS
Phthiracaroidea	85	42	n.a.	492	492	362	356	0.033199	1265.1	5.87	0.058	139762	11931	PS
Phthiracaroidea	86	36	449	460	454.5	363	338	0.029198	1232.96	10.31	0.101	286389	22684	PS
Phthiracaroidea	87	59	509	525	517	414	399	0.044716	1319.44	12.95	0.127	219492	25048	PS
Phthiracaroidea	88	58	526	527	526.5	412	404	0.045886	1264	24.02	0.236	414138	45622	PS
Phthiracaroidea	89	49	498	498	498	396	377	0.038928	1258.73	14.62	0.143	298367	29357	PS
Steganacarus magnus	1	287	949	961	955	737	599	0.220748	1300.13	87	0.854	303136	91099
Steganacarus magnus	2	346	975	989	982	785	654	0.263972	1310.75	90.69	0.89	262110	92352
Steganacarus magnus	3	385	1053	1044	1048.5	745	659	0.269531	1428.41	98.23	0.964	255143	93686
Steganacarus magnus	4	363	1070	1051	1060.5	761	661	0.279316	1299.6	90	0.883	247934	84866
Steganacarus magnus	5	559	n.a.	1229	1229	902	759	0.440554	1268.86	126.26	1.239	225868	102734
Steganacarus magnus	6	357	1009	983	996	756	659	0.259816	1374.05	85.84	0.842	240448	86185
Steganacarus magnus	8	689	1262	1291	1276.5	900	830	0.499275	1380	171.76	1.685	249289	134555
Steganacarus magnus	9	439	1092	1080	1086	853	695	0.337103	1302.27	98.81	0.969	225080	90985
Steganacarus magnus	10	664	n.a.	1254	1254	963	824	0.521014	1274.44	142.9	1.402	215211	113955
Steganacarus magnus	11	464	1089	1112	1100.5	858	713	0.352505	1316.29	101.95	1	219720	92640
Steganacarus magnus	12	694	1289	1314	1301.5	989	814	0.54861	1265.02	142.89	1.402	205893	109789
Steganacarus magnus	13	275	983	987	985	721	595	0.221252	1242.93	92.34	0.906	335782	93746
Steganacarus magnus	14	267	n.a.	967	967	713	577	0.208301	1281.8	94.55	0.928	354120	97777
Steganacarus magnus	15	357	n.a.	1030	1030	797	629	0.270361	1320.46	82.18	0.806	230196	79786
Steganacarus magnus	16	299	n.a.	1000	1000	741	609	0.236284	1265.43	94.2	0.924	315050	94200
Steganacarus magnus	17	165	787	815	801	608	503	0.128263	1286.42	67.78	0.665	410788	84619
Steganacarus magnus	18	313	n.a.	975	975	750	625	0.239301	1307.98	76.64	0.752	244856	78605
Steganacarus magnus	19	610	1221	1226	1223.5	947	803	0.487156	1252.17	150.71	1.479	247066	123179
Steganacarus magnus	20	335	1004	1030	1017	757	634	0.255567	1310.81	82.23	0.807	245463	80855
Steganacarus magnus	21	259	914	915	914.5	688	587	0.193379	1339.34	68.86	0.676	265869	75298
Steganacarus magnus	22	450	1115	1138	1126.5	892	726	0.381972	1178.1	107.44	1.054	238756	95375
Steganacarus magnus	23	183	803	839	821	637	533	0.145951	1253.85	62.01	0.608	338852	75530
Steganacarus magnus	24	241	924	926	925	713	573	0.197872	1217.96	39.88	0.391	165477	43114
Steganacarus magnus	25	299	n.a.	970	970	728	603	0.222956	1341.07	96.43	0.946	322508	99412
Steganacarus magnus	26	240	915	921	918	703	568	0.191931	1250.45	71.36	0.7	297333	77734
Steganacarus magnus	27	491	1175	1174	1174.5	901	759	0.420551	1167.52	82.05	0.805	167108	69860
Steganacarus magnus	28	157	797	814	805.5	588	504	0.124989	1256.11	47.32	0.464	301401	58746
Steganacarus magnus	29	432	1095	1128	1111.5	877	716	0.365444	1182.12	91.42	0.897	211620	82249
Steganacarus magnus	30	194	835	834	834.5	645	547	0.15416	1258.43	64.1	0.629	330412	76812

## Sheet: Cuticle thickness
Taxon	Individual	Body length [µm]	Body height [µm]	Body width [µm]	Mean diameter [µm]	Volume [mm3]	Cuticle thickness t [µm]
Euphthiracaroidea	A	935	607	555	581	0.164927	17.7
Euphthiracaroidea	B	970	642	590	616	0.192379	17.5
Euphthiracaroidea	C	940	645	578	611.5	0.183491	15
Euphthiracaroidea	D	867	649	600	624.5	0.176772	14.4
Euphthiracaroidea	E	1020	707	614	660.5	0.231839	18.4
Euphthiracaroidea	F	660	480	434	457	0.07199	19
Euphthiracaroidea	G	648	478	398	438	0.064548	13
Euphthiracaroidea	H	545	395	335	365	0.03776	9.5
Euphthiracaroidea	I	620	405	355	380	0.046674	10.2
Euphthiracaroidea	J	1290	885	860	872.5	0.514079	19
Phthiracaroidea	A	540	350	360	355	0.035626	11.2
Phthiracaroidea	B	496	400	383	391.5	0.039787	11.5
Phthiracaroidea	C	940	800	710	755	0.27956	28
Phthiracaroidea	D	480	362	358	360	0.032571	16.6
Phthiracaroidea	E	1056	852	766	809	0.360853	27
Phthiracaroidea	F	696	604	556	580	0.122383	21
Phthiracaroidea	G	774	664	580	622	0.156076	21
Phthiracaroidea	H	447	332	306	319	0.023777	15
Phthiracaroidea	I	495	455	410	432.5	0.04835	13
Phthiracaroidea	J	490	395	385	390	0.039017	10
Steganacarus sp.	A	695	525	510	517.5	0.097435	15
Steganacarus sp.	B	618	450	382	416	0.055624	13
Steganacarus sp.	C	1030	773	698	735.5	0.290985	21
Steganacarus sp.	D	898	676	570	623	0.181174	20
Steganacarus sp.	E	1160	908	802	855	0.4423	21
Steganacarus sp.	F	596	436	374	405	0.050887	14
Steganacarus sp.	G	502.04	366.8	344.4	355.6	0.033207	12.4
Steganacarus sp.	H	751.8	583.8	527.8	555.8	0.121293	16.8
